# Supplementary material for: Eimeria bovis infections induce G1 cell cycle arrest and a senescence-like phenotype in endothelial host cells
Source: Parasitology. 2020 Oct 26;148(3):341–53. doi: 10.1017/S0031182020002097 (PMC7890351; doi:10.1017/S0031182020002097)
Supplement: Supplementary file 1 [file S0031182020002097sup001.zip]

Archive with 5 entries (5 files):
- S0031182020002097sup002.mp4
- S0031182020002097sup003.tif
- S0031182020002097sup005.tif
- S0031182020002097sup001.tif
- S0031182020002097sup004.tif
